# Supplementary material for: Effects of Specific Carob (Ceratonia siliqua L.) Liquid Concentrate on Glucose Metabolism in Subjects with Prediabetes: A Randomized Double-Blind Controlled Clinical Trial
Source: Nutrients. 2026 May 10;18(10):1521. doi: 10.3390/nu18101521 (PMC13210344; doi:10.3390/nu18101521)
Supplement: Supplementary file 1 [file nutrients-18-01521-s001.zip]

Archive with 2 entries (2 files):
- S1.CapillaryGlu.tif
- S2.Venus_Insu.tif
